# Supplementary material for: Decoding large language models for radiology: strategies for fine-tuning and prompt engineering
Source: Radiol Adv. 2025 Jul 28;2(4):umaf024. doi: 10.1093/radadv/umaf024 (PMC12429228; doi:10.1093/radadv/umaf024)
Supplement: umaf024_Supplementary_Data [file umaf024_Supplementary_Data.zip]

Archive with 6 entries (6 files):
- 532791195_125203171_1752160167162.pdf
- 532791197_123619178_1749686827671.pdf
- 532791198_112305914_1750947766549.pdf
- 532791196_130181510_1749696541252.pdf
- 532791193_95118989_1749733850103.pdf
- Supplementary-Material-for-review.pdf
